# Supplementary material for: Geography, Antimicrobial Resistance, and Genomics of Salmonella enterica (Serotypes Newport and Anatum) from Meat in Mexico (2021–2023)
Source: Microorganisms. 2024 Dec 3;12(12):2485. doi: 10.3390/microorganisms12122485 (PMC11727726; doi:10.3390/microorganisms12122485)
Supplement: Supplementary file 1 [file microorganisms-12-02485-s001.zip]

Archive with 1 entries (1 files):
- microorganisms-3340132-supplementary.pdf
